# Supplementary material for: Ischaemic cardiomyopathy with a significant improvement in left ventricular wall motion following revascularization for a honeycomb-like structure of the left anterior descending artery: a case report
Source: Eur Heart J Case Rep. 2026 Apr 15;10(4):ytag265. doi: 10.1093/ehjcr/ytag265 (PMC13128195; doi:10.1093/ehjcr/ytag265)
Supplement: ytag265_Supplementary_Data [file ytag265_supplementary_data.zip]

Archive with 3 entries (3 files):
- Supplementary material S1.mp4
- Supplementary material S2.pptx
- Supplementary material S3.mp4
